# Supplementary material for: Secretory quality control constrains functional selection-associated protein structure innovation
Source: Commun Biol. 2022 Mar 25;5:268. doi: 10.1038/s42003-022-03220-3 (PMC8956723; doi:10.1038/s42003-022-03220-3)
Supplement: Supplementary file 3 — Supplementary Data 1 [file 42003_2022_3220_MOESM3_ESM.xlsx]

## Sheet: 1a
ALF	WT (%)	KO (%)		Sepsis	Time (h)	WT (%)	KO (%)
	147.666	258.217			0	100	100
	54.1296	300.98			18	100	100
	163.375	251.352			20	100	100
	49.7693	237.843			22	100	100
	25.2682	211.679			24	100	75
	159.792	293.661			26	100	62.5
	70.7466	154.154			28	100	50
	125.364	159.745			30	100	37.5
	126.927	167.449			32	100	37.5
	80.9339	258.812			42	100	12.5
	96.0281	163.561			46	87.5	12.5
					66	75	0
					72	75	0

## Sheet: 1b
ALF	WT (%)	KO (%)		Sepsis	Time (h)	WT (%)	KO (%)
	52.5474	243.349			0	100	100
	67.6152	332.164			4	100	91.6667
	147.013	238.075			6	100	91.6667
	80.4127	227.994			8	100	83.3333
	115.414	287.778			10	100	50
					12	100	50
					14	91.6667	50
					16	91.6667	41.6667
					18	91.6667	41.6667
					20	91.6667	41.6667
					22	91.6667	41.6667
					24	91.6667	41.6667
					26	91.6667	41.6667
					28	91.6667	41.6667
					32	91.6667	41.6667

## Sheet: 1c
ALF	Vehicle (%)	huCRP (%)		Sepsis	Time (h)	Vehicle (%)	huCRP (%)
	97.3238	49.8088			0	100	100
	117.313	76.0239			8	100	100
	107.154	74.0578			12	87.5	100
	83.5608	58.9841			20	50	100
	95.6853	7.20917			22	37.5	100
	98.9622	72.4964			24	37.5	100
	112.266	82.3684			26	37.5	100
	112.266	23.4184			28	25	87.5
	99.0097	80.676			36	25	87.5
	74.1887	16.931			72	25	87.5
	105.779
