# Supplementary material for: Secretory quality control constrains functional selection-associated protein structure innovation
Source: Commun Biol. 2022 Mar 25;5:268. doi: 10.1038/s42003-022-03220-3 (PMC8956723; doi:10.1038/s42003-022-03220-3)
Supplement: Supplementary file 4 — Supplementary Data 2 [file 42003_2022_3220_MOESM4_ESM.xlsx]

## Sheet: 2c
CRP concentration (nM)	0	0	0	0.0083	0.0083	0.0087	0.0166	0.0166	0.0174	0.0415	0.0415	0.0435	0.083	0.083	0.087	0.166	0.166	0.174	0.415	0.415	0.435	0.83	0.83	0.87	4.15	4.15	4.35	8.3	8.3	8.7	16.6	16.6	17.4
	Mouse CRP	Rat CRP	Human CRP	Mouse CRP	Rat CRP	Human CRP	Mouse CRP	Rat CRP	Human CRP	Mouse CRP	Rat CRP	Human CRP	Mouse CRP	Rat CRP	Human CRP	Mouse CRP	Rat CRP	Human CRP	Mouse CRP	Rat CRP	Human CRP	Mouse CRP	Rat CRP	Human CRP	Mouse CRP	Rat CRP	Human CRP	Mouse CRP	Rat CRP	Human CRP	Mouse CRP	Rat CRP	Human CRP
Ca	0	0	0	0.044	0.0365	-0.0035	0.079	0.07	-0.001	0.183	0.163	0.013	0.3295	0.3045	0.0585	0.6195	0.5995	0.256	1.2795	1.271	1.3825	2.0405	2.1255	2.8215	3.061	3.092	3.087	3.073	3.126	3.089	3.101	3.103	3.027
	0	0	0	0.0145	0.022	-0.0035	0.046	0.039	-0.008	0.1415	0.099	0.0005	0.2645	0.1905	0.0355	0.4925	0.38	0.177	1.119	0.925	1.15	1.8505	1.5835	3.0045	3.0255	2.9805	3.128	3.0545	3.054	3.1905	3.1165	3.076	3.219
	0	0	0	0.0285	0.0185	-0.006	0.055	0.038	-0.0065	0.152	0.098	0.0035	0.2875	0.173	0.033	0.514	0.4015	0.1715	1.1775	0.9415	0.926	1.924	1.638	2.9415	3.0285	2.9805	3.1755	3.0805	3.031	3.2165	3.0945	3.0645	3.221
EDTA	0	0	0	-0.0095	-0.0035	-0.003	-0.01	-0.003	-0.00333	-0.009	-0.0035	-0.00367	-0.0075	-0.004	-0.003	-0.0095	-0.0035	-0.00333	-0.008	-0.0035	-0.00367	-0.0085	-0.003	-0.00233	-0.01	-0.004	-0.00267	-0.009	-0.0025	-0.002	-0.007	0.001	-0.000666667
	0	0	0	0.00267	-0.001	0.009	-0.000666667	0.0035	0.0085	0.00933	0.0035	0.015	0.007	0.0055	0.0225	0.003	0.003	0.013	0.01067	0.0015	0.007	0.00767	0.003	-0.0005	0.01133	0.004	0.0095	0.01567	0.0035	0.0035	0.039	0.0025	0.002
	0	0	0	0.002	-0.00133	0.008	0.00267	-0.00333	0.004	0.002	-0.00333	0.0045	0.00633	0.00167	0.007	0.01133	0.01533	0.0035	0.017	0.01467	0.003	0.032	0.01733	0.0045	0.03667	0.02367	0.0125	0.06233	0.02833	0.006	0.13033	0.01633	-0.002
	0			0.00167			0.002			0.004			0.002			0.00433			0.00967			0.013			0.04833			0.093			0.191
	0			-0.003			0.0055			0.0015			0.013			0.0255			0.0185			0.0475			-0.002			0.042			0.0615
	0			0.005			0.0075			0.014			0.006			0.0155			0.0135			-0.0015			0.0265			0.01			-0.0105
