# Supplementary material for: Secretory quality control constrains functional selection-associated protein structure innovation
Source: Commun Biol. 2022 Mar 25;5:268. doi: 10.1038/s42003-022-03220-3 (PMC8956723; doi:10.1038/s42003-022-03220-3)
Supplement: Supplementary file 5 — Supplementary Data 3 [file 42003_2022_3220_MOESM5_ESM.xlsx]

## Sheet: 3a
Temperature	RFU			dRFU/dT
°C
	Mouse CRP	Rat CRP	Human CRP	Mouse CRP	Rat CRP	Human CRP				Mouse CRP	Rat CRP	Human CRP
25	0.74736	0.65385	0.79655	1.51335	1.78539	5.797				66.5	76.5	75
26	0.74656	0.65301	0.79337	3.27892	3.57078	11.594				67	78	74
27	0.74577	0.65217	0.79018	3.02669	3.57078	11.594				66.5	76.5	75
28	0.74498	0.65133	0.78699	3.02669	3.86297	11.3282				66.5	79	77
29	0.74419	0.65035	0.78406	3.02669	3.92902	10.1006				65.75	76	76
30	0.7434	0.64949	0.78132	3.03327	3.46446	9.9834				63	76	76
31	0.74261	0.64873	0.7787	2.98048	2.92824	9.13735				68		76
32	0.74184	0.64806	0.77623	2.97483	2.95014	8.51356				67		76.5
33	0.74105	0.64735	0.77404	3.058	3.19497	7.94383				63		76
34	0.74023	0.64657	0.77194	3.21233	3.24667	7.12097				67
35	0.73937	0.64581	0.76996	3.35145	3.50292	7.43099
36	0.7385	0.64496	0.76803	3.24229	3.93266	6.78301
37	0.73766	0.64394	0.76614	3.30318	4.38808	6.55343
38	0.73676	0.64303	0.76442	3.52579	3.2765	6.41549
39	0.73584	0.64237	0.76264	3.3614	2.56046	6.50778
40	0.73501	0.64186	0.76076	3.14695	1.81769	6.60949
41	0.73418	0.64148	0.75897	3.27781	1.24225	6.9814
42	0.73331	0.64135	0.75706	3.1147	-0.00625	6.52212
43	0.73256	0.64139	0.75517	2.7988	-0.56193	6.90849
44	0.73183	0.64164	0.75345	2.72972	-1.18791	6.05177
45	0.73114	0.64196	0.75164	2.61664	-1.80161	6.78028
46	0.73047	0.64231	0.74972	2.35742	-1.03728	7.50107
47	0.7299	0.64253	0.7477	2.12222	-0.53304	7.01317
48	0.72937	0.6425	0.74578	1.78761	0.2997	6.83222
49	0.72897	0.6424	0.74406	1.43257	0.81182	6.38112
50	0.72863	0.64226	0.74226	0.99939	0.40938	6.23171
51	0.72849	0.64215	0.74051	0.00271	0.29284	6.71584
52	0.72868	0.64218	0.73876	-1.46082	-0.32928	6.15842
53	0.72933	0.64242	0.73705	-3.72101	-1.59304	5.98082
54	0.73076	0.64281	0.73543	-7.54014	-1.81444	5.85371
55	0.73348	0.64313	0.73395	-13.757	-0.61769	5.03743
56	0.73822	0.64325	0.73256	-22.9704	-0.91465	4.90703
57	0.74583	0.64347	0.73126	-36.194	-0.94116	4.4837
58	0.75749	0.64377	0.73011	-53.5166	-1.62645	3.71424
59	0.77408	0.64407	0.72923	-74.0714	-1.19434	2.816
60	0.79628	0.64454	0.72845	-95.5306	-2.5375	2.63498
61	0.82377	0.6451	0.72788	-114.069	-2.35882	1.42176
62	0.85532	0.64576	0.72781	-125.498	-3.27129	-1.1294
63	0.88855	0.64664	0.72857	-127.016	-4.62846	-4.28571
64	0.9208	0.64815	0.73017	-117.352	-7.6656	-7.39554
65	0.94909	0.65017	0.73272	-97.8197	-10.3918	-11.2277
66	0.97147	0.65312	0.73651	-72.7296	-14.5561	-16.7169
67	0.98704	0.65725	0.74198	-46.7936	-20.8453	-23.5987
68	0.99618	0.66294	0.74966	-23.7976	-28.1441	-32.216
69	0.99994	0.67069	0.75985	-6.34357	-38.5554	-42.8307
70	1	0.68138	0.77335	5.03364	-52.9334	-55.6572
71	0.99771	0.69569	0.79074	11.7411	-69.3696	-71.1632
72	0.99415	0.71405	0.81243	15.1885	-87.029	-86.6165
73	0.98994	0.73656	0.83845	16.6729	-105.311	-102.583
74	0.98549	0.76342	0.86847	17.5067	-122.862	-114.99
75	0.98081	0.79406	0.901	18.1221	-137.807	-119.741
76	0.97604	0.82736	0.93318	18.4026	-144.208	-112.566
77	0.97119	0.86091	0.9617	18.6629	-139.672	-92.6515
78	0.96628	0.89195	0.98317	19.0638	-123.825	-62.4912
79	0.96124	0.91885	0.99571	19.2228	-105.031	-29.3397
80	0.95623	0.94135	1	19.291	-88.1675	-3.53105
81	0.95113	0.96055	0.99865	19.6804	-75.6278	11.1813
82	0.94594	0.97713	0.9947	20.0629	-65.3565	16.593
83	0.94066	0.99058	0.98988	20.2084	-47.9888	18.0412
84	0.9354	0.99885	0.98479	20.0864	-20.6674	19.491
85	0.93016	1	0.97917	20.0162	10.523	20.8346
86	0.92495	0.99421	0.97347	19.7053	37.2229	20.6764
87	0.91987	0.98334	0.96798	19.0257	54.2872	19.2086
88	0.91495	0.96933	0.96267	18.9323	63.511	20.0583
89	0.90988	0.95397	0.95697	20.0964	66.9174	21.2943
90	0.90444	0.93839	0.95112	21.1995	65.1603	20.5741
91	0.89882	0.92347	0.94596	21.9387	61.6895	17.1413
92	0.89294	0.90937	0.94163	23.1854	58.7064	14.4937
93	0.88676	0.8958	0.93778	23.5819	57.4328	13.6877
94	0.88072	0.8824	0.93398	22.5459	56.4693	14.7097
95	0.87497	0.86925	0.92913	21.5724	55.6497	21.6626
96	0.86938	0.85641	0.92165	21.4869	54.044	32.8384
97	0.86376	0.84383	0.91168	20.7935	53.0356	38.1323
98	0.85842	0.83159	0.90205	23.2779	51.7189	33.0338
99	0.85253	0.8197	0.89498	11.4497	24.7204	8.56672

## Sheet: 3b
		Ca	Urea + Ca	Urea + EDTA
Percent denatured (%)	Mouse CRP	-7.5923	82.182	92.3384
		-1.07471	83.1504	90.5356
		13.7979	83.7842	69.9775
		-5.13087		70.9655
	Rat CRP	-8.85121	32.9236	96.8137
		-3.52881	26.9177	99.0032
		13.7735	23.5068	99.4838
		-1.39273		98.7006
	Human CRP	-8.21213	24.0132	96.0588
		-4.80212	42.2879	86.8226
		11.4426	13.6966	99.743
		1.57237		99.2632

## Sheet: 3c
	Mouse CRP	Rat CRP	Human CRP
Percent refolded (%)	8.17684	165.01	4.67789
	8.56099	89.0969	3.80982
	4.15244	137.774	1.26994
		146.467	1.36639

## Sheet: 3d
		Mouse CBS	Rat CBS	Human CBS
Relative potency		15.1465	1.55553	19.9581
		10.9379	1.18475	7.77158
		43.9323	1.6562	34.5541
		6.08198	1.02057	9.96574
		13.2124	1.08752	11.9007
		16.1361	1.17583	5.19678

## Sheet: 3e
	Vehicle	1.25 mg/kg huCRP	2.5 mg/kg huCRP	5 mg/kg huCRP
Relative injury (%)	98.6377	96.8605	21.0348	115.436
	111.078	38.5102	0	115.735
	111.67	85.3089	74.3498	93.6617
	93.8986	73.165	53.0237	98.4343
	84.7165	92.7138	26.0701	110.067
	95.5609	66.3525	16.6472
	87.8545		0
	100.801		44.6985
	94.6361		0
	121.146
	103.207
	87.0995
	119.612
	90.0824
