# Supplementary material for: Secretory quality control constrains functional selection-associated protein structure innovation
Source: Commun Biol. 2022 Mar 25;5:268. doi: 10.1038/s42003-022-03220-3 (PMC8956723; doi:10.1038/s42003-022-03220-3)
Supplement: Supplementary file 6 — Supplementary Data 4 [file 42003_2022_3220_MOESM6_ESM.xlsx]

## Sheet: 4b
	Limulus	Danio	Xenopus	Gallus	Erinaceus	Equus	Mus	Rattus	Camelus	Oryctolagus	Homo
Soluble expression	0.54545	0.84848	0.9697	0.78788	1.09091	1.18182	0.78788	0.72727	0.66667	0.84848	1
--	0.81818	1.06061	0.9697	0.90909	1.36364	1.36364	0.93939		0.33333	0.54545	1
--	0.43182	0.61364	0.52273	0.61364	1.34091	0.95455	0.88636	0.61364	0.65909	0.65909	1

## Sheet: 4c
	Limulus	Danio	Xenopus	Gallus	Erinaceus	Equus	Mus	Rattus	Camelus	Oryctolagus	Homo
Cellular folding		1.047		0.111	1.122	0.247	0.297	1.057	0.116	1.227	1
--	0.477	1.081	0.208	0.335	1.503	0.751	0.472	1.985	0.31	3.137	1
--	1.52	1.613	1.353	0.413	1.387	1.107	1.007	4.107	0.553	5.153	1

## Sheet: 4d
	Limulus	Danio	Xenopus	Gallus	Erinaceus	Equus	Mus	Rattus	Camelus	Oryctolagus	Homo
Native secretion		1.075		0.017	1.909	2.873	0.022	0.469	0.053	4.058	1
	0.091	1.029	0.033	0.066	1.535	1.062	-0.012	1.37	0.07	2.798	1
	0.111	1.601	0.008	0.004	1.474	1.04	0.024	2.344	0.016	3.542	1

## Sheet: 4e
	Danio	Erinaceus	Equus	Rattus	Oryctolagus	Homo
Native stability	0.01119	0.04786	0.61757	0.20513	0.00711	0.03365
--	-0.032	0.09115	0.56977	0.12012	0.02353	0.06584
--	0.01235	0.25201	0.53992	0.15683	0.00781	0.01186

## Sheet: 4f
	Danio	Erinaceus	Equus	Rattus	Oryctolagus	Homo
Lysate stability	0.00633	0.20162	0.53691	0.00784	0.00675	0.01077
--	-0.01408	0.06081	0.23649	0.00256	0.01456	-0.23858
--	0.06612	0.13942	0.39759	0.04383	0.01811	0.09333

## Sheet: 4g
	Danio	Erinaceus	Equus	Rattus	Oryctolagus	Homo
Refolding	0.46248	0.39237	0.19795	1.17769	0.15	0.00298
	0.30296	0.21031	0.08829	0.79258	0.1864	0.14667
	0.3612	0.07336	0.05524	0.35903	0.03421	0.07702
	0.32415	0.07058		0.95789	0.38205
	0.75266
