# Supplementary material for: Secretory quality control constrains functional selection-associated protein structure innovation
Source: Commun Biol. 2022 Mar 25;5:268. doi: 10.1038/s42003-022-03220-3 (PMC8956723; doi:10.1038/s42003-022-03220-3)
Supplement: Supplementary file 7 — Supplementary Data 5 [file 42003_2022_3220_MOESM7_ESM.xlsx]

## Sheet: 5a
	Binding decisive	Folding decisive	Others
Conservation score	-0.743	-1.307	-0.043
	-0.001	-0.522	0.531
	0.589	-1.39	-0.888
	0.392	-1.191	-0.404
	0.603	-1.096	0.84
	1.046	-1.177	0.906
	0.644	-1.173	-0.501
	0.027	--	-0.872
	2.58	--	-0.706
	-0.634	--	-0.815
	-0.689	--	-1.117
	0.515	--	-0.845
	-0.048	--	1.219
	1.458	--	-0.261
	0.577	--	-0.771
	-0.219	--	0.199
	--	--	0.277
	--	--	-1.044
	--	--	0.641
	--	--	-1.16
	--	--	0.148
	--	--	-1.019
	--	--	1.418
	--	--	0.318
	--	--	0.989
	--	--	0.971
	--	--	0.81
	--	--	0.424
	--	--	-0.028
	--	--	-0.472
	--	--	1.658
	--	--	-0.992
	--	--	-0.848
	--	--	-1.373
	--	--	-0.727
	--	--	-0.734
	--	--	1.394
	--	--	0.163
	--	--	-1.015
	--	--	-0.019
	--	--	0.014
	--	--	-0.218
	--	--	3.016
	--	--	0.132
	--	--	-0.855
	--	--	0.892
	--	--	0.009
	--	--	-0.644
	--	--	-0.907
	--	--	-1.21
	--	--	-1.333
	--	--	-0.754
	--	--	-1.043
	--	--	-1.115
	--	--	1.006
	--	--	0.864
	--	--	0.466
	--	--	3.137
	--	--	-0.059
	--	--	-1.063
	--	--	-0.107
	--	--	0.795
	--	--	0.322
	--	--	0.368
	--	--	2.271
	--	--	1.401
	--	--	0.418
	--	--	-0.416
	--	--	0.43
	--	--	0.919
	--	--	-1.017
	--	--	-0.148
	--	--	-0.312
	--	--	1.481
	--	--	0.635
	--	--	2.832
	--	--	-0.23
	--	--	1.639
	--	--	1.419
	--	--	0.23
	--	--	0.46
	--	--	0.666
	--	--	1.665
	--	--	0.78
	--	--	-0.92
	--	--	0.619
	--	--	-1.173
	--	--	-0.011
	--	--	0.712
	--	--	-0.771
	--	--	-1.286
	--	--	-1.051
	--	--	-1.238
	--	--	1.582
	--	--	-0.717
	--	--	-1.311
	--	--	-0.94
	--	--	0.06
	--	--	-1.241
	--	--	0.352
	--	--	-1.104
	--	--	-0.458
	--	--	-1.215
	--	--	-0.703
	--	--	0.095
	--	--	-0.609
	--	--	-0.899
	--	--	-0.173
	--	--	-0.431
	--	--	-0.06
	--	--	0.685
	--	--	-0.37
	--	--	-0.573
	--	--	0.173
	--	--	0.565
	--	--	-0.787
	--	--	0.639
	--	--	0.543
	--	--	1.112
	--	--	-0.862
	--	--	-0.706
	--	--	-0.981
	--	--	-0.517
	--	--	-0.917
	--	--	-1.394
	--	--	-1.39
	--	--	-0.92
	--	--	-0.468
	--	--	-0.466
	--	--	-1.307
	--	--	1.636
	--	--	-1.303
	--	--	-0.777
	--	--	1.85
	--	--	0.707
	--	--	-1.028
	--	--	-0.009
	--	--	-0.981
	--	--	-1.31
	--	--	-0.974
	--	--	-0.477
	--	--	-0.883
	--	--	-1.176
	--	--	-0.976
	--	--	-1.151
	--	--	-0.943
	--	--	-1.242
	--	--	1.012
	--	--	-0.894
	--	--	-1.034
	--	--	-1.06
	--	--	-0.808
	--	--	0.308
	--	--	-0.85
	--	--	0.676
	--	--	-0.436
	--	--	0.054
	--	--	2.158
	--	--	-0.475
	--	--	-0.415
			-0.701
			-0.565
			-0.861
			-0.768
			1.652
			1.156
			-0.675
			2.374
			0.269
			0.943
			0.619
			1.806
			-0.754
			-0.096
			-1.275
			0.758
			0.803
			-0.235
			1.068
			0.061
			-0.061
			1.247
			3.096

## Sheet: 5b
	Step 1	Step 2
Conservation score	0.74	0.00247
	0.33667	0.0034
	0.76667	0.00273
	0.77333	0.00152
	0.64	0.08066
	0.68333	0.04314
	0.77667	0.02297
	0.495	1.73548e-05
	0.39
	0.38

## Sheet: 5d
	E. coli	COS-7
Relative secretion	0.4498	0.00618
	1.09357	0
	1.1291	0.000857716
	0.72384	0.000428712
	0.85712	0.000245103
	0.51281	0.00159
	0.56757	0.01058
	0.60988	0.000934407
	0.99606	0.00208
	0.75188	0.0235
	1.21258	0
	1.15134	0
	0.65649	0
	0.65697	0
	0.77123	0
	0.67629	0
	0.90613	0
	0.92699	0
	0.44211
	0.63544
	0.35636
	0.14401
	0.57229
	0.49051
	0.99746
	1.44863
	0.86066
	1.09861
	0.77492
	1.21745
	0.6515
	0.807
	1.14855
	1.44102
	0.61662
	0.58531
	0.8119
	1.32795
	1.07171
	0.9749
	0.76723
	0.54857
	1.3762
	0.47491

## Sheet: 5h
	Cytoplasmic	Non-cytoplasmic			Cytoplasmic	Non-cytoplasmic
Ratio disordered	0.82482	0.06569		Sequence length	113	9
	0.93664	0			364	210
	0.10059	0.83432			34	450
	0.94587	0			350	246
	0.96327	0.03673			1056	94
	1	0			1056	94
	1	0			235	4
	1	0			235	94
	0.992	0			221	0
	0.66154	0.30769			63	43
	0.58291	0.31156			123	174
	1	0			118	2
	0.98864	0			93	2
	0.06218	0.82902			26	218
	1	0			94	6
	1	0			93	3
	1	0			222	11
	0.9559	0.02384			1466	20
	0.16931	0.71958			64	272
	0.47619	0.27381			40	138
	0.19529	0.73401			58	688
	0.83333	0			55	104
	1	0			57	10
	1	0			388	56
	1	0			61	111
	1	0			45	84
	1	0			480	525
	0	0.74667			375	223
	0.7619	0			42	5
	1	0			83	202
	0	1			54	191
	1	0			45	94
	1	0			93	2
	1	0			49	131
	1	0			580	630
	1	0			107	53
	1	0			135	503
	1	0			513	86
	0.30233	0.2093			433	64
	1	0			656	0
	1	0			397	151
	1	0			1046	94
	0.08	0.08			122	9
	0	1			24	141
	1	0			28	127
	1	0			118	672
	0.27679	0.15179			526	70
	0.65574	0			40	371
	1	0			1122	105
	0	1			112	255
	1	0			675	64
	1	0			125	1034
	0	1			36	188
	1	0			284	20
	1	0			550	57
	1	0			114	1101
	0	1			356	129
	1	0			101	59
	0	1			113	91
	1	0			52	653
	1	0			968	469
	0	1			49	767
	0.97917	0			47	692
	1	0			548	86
	1	0			47	708
	0	0.75			48	684
	1	0			799	1717
	0.39216	0.09804			20	962
	1	0			44	723
	1	0			46	678
	0	0.84615			41	206
	0	1			32	301
	0	1			380	144
	1	0			554	157
	1	0			1067	153
	1	0			1139	99
	0	1			567	751
	0	1			55	284
	0.90909	0			431	499
	0	0			120	749
	1	0			490	58
	0	1			53	678
	1	0			74	1135
	1	0			542	621
	1	0			171	73
	1	0			218	56
	1	0			250	60
	0.42697	0.57303			181	108
	0	1			625	1246
	1	0			151	686
	0	1			636	1213
	1	0			679	702
	0	1			121	724
	0	1			21	288
	0	1			10	649
	0	1			42	763
	0	1			137	664
	1	0			199	4
	1	0			234	63
	1	0			249	3
	1	0			126	68
	1	0			1027	94
	1	0			378	114
	0	1			164	664
	1	0			265	0
	0	1			12	454
	0	1			48	684
	1	0			265	3
	1	0			269	4
	0.03774	0.54717			51	403
	0	1			50	135
	0	1			20	507
	1	0			203	98
	1	0			553	7
	1	0			420	86
	1	0			158	1067
	1	0			213	136
	1	0			370	237
	1	0			209	7
	0.94286	0			182	148
	0	1			6	211
	0	1			12	138
	0	1			104	333
	0.86486	0			70	171
	1	0			209	7
	1	0			233	147
	0	1			91	248
	1	0			316	326
	1	0			1181	7
	1	0			207	695
